# Supplementary material for: Biosynthesis of Antibiotic Leucinostatins in Bio-control Fungus Purpureocillium lilacinum and Their Inhibition on Phytophthora Revealed by Genome Mining
Source: PLoS Pathog. 2016 Jul 14;12(7):e1005685. doi: 10.1371/journal.ppat.1005685 (PMC4946873; doi:10.1371/journal.ppat.1005685)
Supplement: S4 Table — (XLSX) [file ppat.1005685.s018.xlsx]

## Sheet: Table S4A
Table S4A Comparison of glycoside hydrolases.
	PLBJ	PLFJ	P170	HMI	BBA	CMI	MRO	TIN	OSI	TOP	TRE	FOX	AOL	MHA
GH1	3	3	4	2	1	1	3	3	0	2	2	6	2	3
GH2	14	13	13	7	9	8	8	7	5	10	9	11	3	6
GH3	12	14	22	7	12	9	9	7	3	6	14	33	9	11
GH4	3	2	8	10	8	3	10	8	2	7	5	4	0	2
GH5	11	12	12	6	8	7	9	6	3	6	7	18	21	22
GH6	0	0	1	0	0	0	0	0	0	0	1	1	2	2
GH7	0	0	1	0	0	0	0	0	0	0	2	3	5	5
GH10	0	0	1	0	1	0	0	0	0	0	1	5	4	5
GH11	0	0	1	0	0	0	0	0	0	0	4	3	3	5
GH12	2	2	2	1	1	1	1	1	1	1	2	3	1	1
GH13	6	6	4	2	2	3	3	3	2	2	2	8	3	2
GH15	5	5	6	1	3	4	3	4	2	4	3	4	5	5
GH16	16	16	20	21	22	20	18	18	9	15	15	26	16	16
GH17	5	5	6	5	4	5	5	5	4	5	6	6	4	5
GH18	32	41	26	31	28	31	35	24	17	30	34	49	23	17
GH20	7	7	9	1	5	3	2	2	2	1	3	3	1	1
GH24	4	4	4	0	0	0	2	0	0	0	1	1	0	0
GH25	2	3	3	0	1	1	2	1	0	0	1	0	0	0
GH26	0	0	0	0	0	0	0	0	0	0	0	0	1	1
GH27	3	3	8	1	2	1	2	3	1	1	3	4	2	5
GH28	6	6	8	1	4	3	2	2	0	1	30	17	7	19
GH29	2	4	10	0	2	2	1	0	0	0	0	2	0	0
GH30	2	2	4	1	0	0	0	1	0	1	5	5	2	3
GH31	6	6	8	3	6	4	6	4	2	5	4	9	3	5
GH32	3	3	2	1	1	2	1	3	1	0	0	13	0	0
GH33	1	1	1	0	0	0	1	0	0	0	0	1	0	0
GH35	2	2	4	1	3	3	3	1	1	1	1	7	2	4
GH36	3	4	6	2	2	2	2	1	2	2	2	3	1	1
GH37	2	2	2	3	2	2	2	2	2	1	3	2	1	1
GH38	1	2	4	17	1	1	3	1	1	1	1	2	1	1
GH39	0	0	0	0	0	0	0	0	0	0	1	4	0	0
GH43	2	2	6	2	3	3	1	0	1	1	4	29	8	8
GH45	1	1	1	0	1	0	0	0	0	0	1	1	4	4
GH47	8	8	11	7	7	7	8	7	6	7	10	9	5	5
GH49	1	1	1	0	0	0	0	0	0	1	0	1	0	0
GH51	1	1	0	0	0	0	0	0	0	0	0	3	1	2
GH53	0	0	0	0	0	0	0	0	0	0	0	2	1	1
GH54	2	2	3	0	1	1	1	0	0	0	2	1	1	1
GH55	9	9	10	3	8	8	6	4	3	1	6	5	9	7
GH62	0	0	0	0	0	0	0	0	0	0	1	1	1	2
GH63	1	1	1	1	1	1	1	1	1	1	1	1	1	1
GH64	2	2	3	3	1	2	1	1	1	2	3	4	1	1
GH65	1	1	1	0	0	1	1	0	0	1	2	1	1	1
GH67	0	0	0	0	0	0	0	0	0	0	1	2	0	0
GH71	1	1	5	0	0	0	1	1	0	3	4	1	3	1
GH72	5	6	8	7	7	6	6	6	7	6	6	5	6	7
GH74	0	5	13	0	0	3	0	0	0	0	1	1	3	3
GH75	5	0	0	2	2	11	4	2	1	2	5	6	2	1
GH76	10	10	15	9	9	0	14	6	6	7	8	11	6	6
GH78	2	2	2	1	1	1	1	2	1	2	2	15	5	7
GH79	3	2	4	0	1	1	1	2	0	1	3	6	1	2
GH81	0	1	2	1	1	1	1	1	1	1	2	1	1	1
GH84	1	1	0	0	1	1	1	0	0	0	0	0	0	0
GH85	0	0	0	0	0	0	0	0	0	0	0	0	1	1
GH88	2	2	6	0	1	1	1	1	0	0	1	3	0	0
GH89	1	1	3	0	2	2	2	1	0	1	2	0	0	0
GH92	5	5	6	6	4	4	5	4	1	2	7	0	0	0
GH93	0	0	0	0	0	0	0	1	0	2	0	5	0	1
GH95	3	2	3	0	1	0	0	0	0	0	4	2	2	2
GH99	1	1	0	0	1	1	0	0	0	1	0	1	1	0
GH105	3	3	3	0	0	0	2	1	1	1	1	5	1	3
GH114	1	1	2	1	1	1	1	2	0	3	0	2	2	2
GH115	2	2	1	1	0	0	1	1	0	2	1	2	1	1
GH125	3	3	3	4	3	2	3	4	1	4	4	4	1	1
GH127	0	0	0	0	0	0	1	0	0	0	0	2	0	0
GH128	6	5	4	2	2	2	3	2	2	2	4	4	2	1
GH130	1	1	1	0	0	0	0	0	0	0	0	0	0	0
GH131	0	0	0	0	0	0	0	0	0	0	0	1	2	2
GH132	3	3	3	4	3	3	3	4	3	3	3	3	2	2
Total	239	253	321	178	190	179	203	161	96	159	251	393	197	225
PLBJ, Purpureocillium lilacinum strain PLBJ-1; PLFJ, Purpureocillium lilacinum strain PLFJ-1; P170, Pochonia chlamydosporia strain 170; HMI, Hirsutella minnesotensis; BBA, Beauveria bassiana; CMI, Cordyceps militaris; MRO, Metarhizium robertsii; TIN, Tolypocladium inflatum; OSI, Ophiocordyceps sinensis; TOP, Tolypocladium ophioglossoides; TRE, Trichoderma reesei; FOX, Fusarium oxysporum (fol); AO…

## Sheet: Table S4B
Table S4B Glycoside hydrolases detected in PLBJ-1.
Family	Number	Members
GH1	3	VFPBJ_06503	VFPBJ_07012	VFPBJ_03455
GH2	14	VFPBJ_08726	VFPBJ_01991	VFPBJ_00865	VFPBJ_06188	VFPBJ_09466	VFPBJ_09522	VFPBJ_05621	VFPBJ_00398	VFPBJ_09524	VFPBJ_05002	VFPBJ_07496	VFPBJ_00182	VFPBJ_03526	VFPBJ_10178
GH3	12	VFPBJ_06304	VFPBJ_07113	VFPBJ_06778	VFPBJ_05105	VFPBJ_08095	VFPBJ_09821	VFPBJ_09294	VFPBJ_10739	VFPBJ_09582	VFPBJ_03751	VFPBJ_01628	VFPBJ_03524
GH4	3	VFPBJ_02539	VFPBJ_02754	VFPBJ_06596
GH5	11	VFPBJ_06387	VFPBJ_02839	VFPBJ_08235	VFPBJ_06766	VFPBJ_07346	VFPBJ_01484	VFPBJ_02085	VFPBJ_02143	VFPBJ_02362	VFPBJ_01115	VFPBJ_07447
GH12	2	VFPBJ_07472	VFPBJ_09623
GH13	6	VFPBJ_06686	VFPBJ_06044	VFPBJ_10839	VFPBJ_02016	VFPBJ_04161	VFPBJ_06526
GH15	5	VFPBJ_04323	VFPBJ_02507	VFPBJ_05671	VFPBJ_08230	VFPBJ_06639
GH16	16	VFPBJ_10961	VFPBJ_00194	VFPBJ_03818	VFPBJ_03805	VFPBJ_09192	VFPBJ_01085	VFPBJ_03613	VFPBJ_07077	VFPBJ_06546	VFPBJ_03226	VFPBJ_04853	VFPBJ_07745	VFPBJ_10140	VFPBJ_07444	VFPBJ_07948	VFPBJ_03206
GH17	5	VFPBJ_04139	VFPBJ_09168	VFPBJ_00706	VFPBJ_06420	VFPBJ_07196
GH18	32	VFPBJ_07717	VFPBJ_05239	VFPBJ_02247	VFPBJ_03780	VFPBJ_04329	VFPBJ_08103	VFPBJ_07619	VFPBJ_02550	VFPBJ_02954	VFPBJ_06454	VFPBJ_01700	VFPBJ_02479	VFPBJ_01228	VFPBJ_06426	VFPBJ_08418	VFPBJ_09953	VFPBJ_10971	VFPBJ_06859	VFPBJ_08228	VFPBJ_06033	VFPBJ_01685	VFPBJ_07750	VFPBJ_10954	VFPBJ_08243	VFPBJ_05127	VFPBJ_03927	VFPBJ_09035	VFPBJ_10790	VFPBJ_10618	VFPBJ_10241	VFPBJ_03924	VFPBJ_06737
GH20	7	VFPBJ_02467	VFPBJ_08977	VFPBJ_08986	VFPBJ_00384	VFPBJ_03595	VFPBJ_00109	VFPBJ_05298
GH24	4	VFPBJ_03394	VFPBJ_06441	VFPBJ_09984	VFPBJ_10464
GH25	2	VFPBJ_07583	VFPBJ_09798
GH27	3	VFPBJ_06183	VFPBJ_06627	VFPBJ_01711
GH28	6	VFPBJ_02936	VFPBJ_06234	VFPBJ_01255	VFPBJ_01990	VFPBJ_09113	VFPBJ_09448
GH29	2	VFPBJ_07504	VFPBJ_09663
GH30	2	VFPBJ_10437	VFPBJ_05299
GH31	6	VFPBJ_09590	VFPBJ_06185	VFPBJ_07448	VFPBJ_05313	VFPBJ_03656	VFPBJ_07622
GH32	3	VFPBJ_10840	VFPBJ_10243	VFPBJ_01754
GH33	1	VFPBJ_08690
GH35	2	VFPBJ_00200	VFPBJ_06182
GH36	3	VFPBJ_10328	VFPBJ_08520	VFPBJ_07043
GH37	2	VFPBJ_09362	VFPBJ_01383
GH38	1	VFPBJ_03159
GH43	2	VFPBJ_10459	VFPBJ_09455
GH45	1	VFPBJ_11348
GH47	8	VFPBJ_04502	VFPBJ_10502	VFPBJ_04912	VFPBJ_09255	VFPBJ_08620	VFPBJ_04701	VFPBJ_09164	VFPBJ_01313
GH49	1	VFPBJ_06684
GH51	1	VFPBJ_10966
GH54	2	VFPBJ_08949	VFPBJ_09480
GH55	9	VFPBJ_01699	VFPBJ_06054	VFPBJ_05111	VFPBJ_03744	VFPBJ_08482	VFPBJ_08258	VFPBJ_06360	VFPBJ_09865	VFPBJ_06515
GH63	1	VFPBJ_07653
GH64	2	VFPBJ_10439	VFPBJ_10960
GH65	1	VFPBJ_06209
GH71	1	VFPBJ_09502
GH72	5	VFPBJ_03952	VFPBJ_05482	VFPBJ_05828	VFPBJ_09890	VFPBJ_01830
GH75	5	VFPBJ_10159	VFPBJ_01824	VFPBJ_05037	VFPBJ_05375	VFPBJ_06444
GH76	10	VFPBJ_08301	VFPBJ_02312	VFPBJ_00820	VFPBJ_04454	VFPBJ_08764	VFPBJ_07819	VFPBJ_03811	VFPBJ_01081	VFPBJ_09803	VFPBJ_08253
GH78	2	VFPBJ_09238	VFPBJ_10337
GH79	3	VFPBJ_00385	VFPBJ_05266	VFPBJ_09651
GH84	1	VFPBJ_01760
GH88	2	VFPBJ_05356	VFPBJ_01987
GH89	1	VFPBJ_10850
GH92	5	VFPBJ_05113	VFPBJ_07495	VFPBJ_06312	VFPBJ_04850	VFPBJ_00781
GH95	3	VFPBJ_06520	VFPBJ_00012	VFPBJ_08172
GH99	1	VFPBJ_05827
GH105	3	VFPBJ_01646	VFPBJ_06220	VFPBJ_06361
GH114	1	VFPBJ_09447
GH115	2	VFPBJ_09665	VFPBJ_06740
GH125	3	VFPBJ_10263	VFPBJ_06804	VFPBJ_08267
GH128	6	VFPBJ_05112	VFPBJ_11524	VFPBJ_00060	VFPBJ_06315	VFPBJ_09242	VFPBJ_05629
GH130	1	VFPBJ_00867
GH132	3	VFPBJ_04020	VFPBJ_00973	VFPBJ_02284

## Sheet: Table S4C
Table S4C Glycoside hydrolases detected in PLFJ-1.
Family	Number	Members
GH1	3	VFPFJ_05638	VFPFJ_02527	VFPFJ_03047
GH2	13	VFPFJ_05713	VFPFJ_04199	VFPFJ_11319	VFPFJ_07025	VFPFJ_10734	VFPFJ_00903	VFPFJ_09934	VFPFJ_08797	VFPFJ_00427	VFPFJ_09632	VFPFJ_00210	VFPFJ_06417	VFPFJ_09576
GH3	14	VFPFJ_02761	VFPFJ_11664	VFPFJ_09401	VFPFJ_07762	VFPFJ_05711	VFPFJ_02417	VFPFJ_01658	VFPFJ_05944	VFPFJ_10570	VFPFJ_08437	VFPFJ_10727	VFPFJ_09691	VFPFJ_04306	VFPFJ_11480
GH4	2	VFPFJ_04711	VFPFJ_02952
GH5	12	VFPFJ_07617	VFPFJ_02773	VFPFJ_04533	VFPFJ_06511	VFPFJ_11541	VFPFJ_04315	VFPFJ_02179	VFPFJ_06043	VFPFJ_10397	VFPFJ_01513	VFPFJ_01142	VFPFJ_05021
GH12	2	VFPFJ_11295	VFPFJ_09732
GH13	6	VFPFJ_06598	VFPFJ_03371	VFPFJ_06443	VFPFJ_11156	VFPFJ_03024	VFPFJ_02857
GH15	5	VFPFJ_03527	VFPFJ_06978	VFPFJ_02907	VFPFJ_04679	VFPFJ_07622
GH16	16	VFPFJ_07900	VFPFJ_06005	VFPFJ_11537	VFPFJ_01111	VFPFJ_09300	VFPFJ_05382	VFPFJ_03002	VFPFJ_05402	VFPFJ_05994	VFPFJ_04047	VFPFJ_00221	VFPFJ_02454	VFPFJ_08103	VFPFJ_06233	VFPFJ_05802	VFPFJ_08761
GH17	5	VFPFJ_09277	VFPFJ_03350	VFPFJ_10431	VFPFJ_02331	VFPFJ_00737
GH18	41	VFPFJ_04423	VFPFJ_08231	VFPFJ_11102	VFPFJ_11666	VFPFJ_11621	VFPFJ_06240	VFPFJ_08099	VFPFJ_08129	VFPFJ_04722	VFPFJ_02680	VFPFJ_11617	VFPFJ_02804	VFPFJ_11608	VFPFJ_03535	VFPFJ_10438	VFPFJ_11028	VFPFJ_06223	VFPFJ_06610	VFPFJ_11707	VFPFJ_08566	VFPFJ_04652	VFPFJ_06652	VFPFJ_02881	VFPFJ_11337	VFPFJ_07608	VFPFJ_11615	VFPFJ_11179	VFPFJ_11450	VFPFJ_02071	VFPFJ_11692	VFPFJ_11335	VFPFJ_01252	VFPFJ_11553	VFPFJ_10466	VFPFJ_07410	VFPFJ_07624	VFPFJ_08862	VFPFJ_07754	VFPFJ_01715	VFPFJ_09011	VFPFJ_05136
GH20	7	VFPFJ_00135	VFPFJ_10201	VFPFJ_00413	VFPFJ_04640	VFPFJ_07350	VFPFJ_05783	VFPFJ_10193
GH24	4	VFPFJ_08600	VFPFJ_10453	VFPFJ_01914	VFPFJ_05575
GH25	3	VFPFJ_08268	VFPFJ_11273	VFPFJ_08413
GH27	3	VFPFJ_10228	VFPFJ_10740	VFPFJ_02919
GH28	6	VFPFJ_06416	VFPFJ_09557	VFPFJ_10654	VFPFJ_09220	VFPFJ_05117	VFPFJ_01276
GH29	4	VFPFJ_08349	VFPFJ_11504	VFPFJ_11631	VFPFJ_09771
GH30	2	VFPFJ_07349	VFPFJ_01888
GH31	6	VFPFJ_11542	VFPFJ_09699	VFPFJ_05846	VFPFJ_08227	VFPFJ_10738	VFPFJ_07337
GH32	3	VFPFJ_11157	VFPFJ_10272	VFPFJ_08864
GH33	1	VFPFJ_09902
GH35	2	VFPFJ_00226	VFPFJ_10741
GH36	4	VFPFJ_01761	VFPFJ_09118	VFPFJ_11602	VFPFJ_02495
GH37	2	VFPFJ_01404	VFPFJ_09473
GH38	2	VFPFJ_05339	VFPFJ_11453
GH43	2	VFPFJ_01908	VFPFJ_09564
GH45	1	VFPFJ_10857
GH47	8	VFPFJ_01333	VFPFJ_09364	VFPFJ_03711	VFPFJ_09832	VFPFJ_04107	VFPFJ_09273	VFPFJ_01957	VFPFJ_03901
GH49	1	VFPFJ_02859
GH51	1	VFPFJ_06228
GH54	2	VFPFJ_09590	VFPFJ_10166
GH55	9	VFPFJ_08481	VFPFJ_09082	VFPFJ_03035	VFPFJ_11240	VFPFJ_11609	VFPFJ_05937	VFPFJ_07596	VFPFJ_11081	VFPFJ_06587
GH63	1	VFPFJ_08193
GH64	2	VFPFJ_06234	VFPFJ_01891
GH65	1	VFPFJ_10627
GH71	1	VFPFJ_09612
GH72	6	VFPFJ_08505	VFPFJ_06818	VFPFJ_10347	VFPFJ_03161	VFPFJ_07168	VFPFJ_11461
GH75	5	VFPFJ_10340	VFPFJ_10456	VFPFJ_08779	VFPFJ_07273	VFPFJ_04236
GH76	10	VFPFJ_01107	VFPFJ_04485	VFPFJ_09971	VFPFJ_08418	VFPFJ_05999	VFPFJ_08029	VFPFJ_07601	VFPFJ_00854	VFPFJ_03667	VFPFJ_07553
GH78	2	VFPFJ_09348	VFPFJ_01771
GH79	2	VFPFJ_07380	VFPFJ_00414
GH81	1	VFPFJ_02803
GH84	1	VFPFJ_10278
GH88	2	VFPFJ_06414	VFPFJ_07290
GH89	1	VFPFJ_03060
GH92	5	VFPFJ_11318	VFPFJ_00814	VFPFJ_11083	VFPFJ_04044	VFPFJ_11190
GH95	2	VFPFJ_07688	VFPFJ_00040
GH99	1	VFPFJ_06820
GH105	3	VFPFJ_11241	VFPFJ_10639	VFPFJ_01675
GH114	1	VFPFJ_09556
GH115	2	VFPFJ_09773	VFPFJ_02799
GH125	3	VFPFJ_02735	VFPFJ_07587	VFPFJ_08883
GH128	5	VFPFJ_07018	VFPFJ_11082	VFPFJ_09352	VFPFJ_11194	VFPFJ_00085
GH130	1	VFPFJ_00905
GH132	3	VFPFJ_03229	VFPFJ_04456	VFPFJ_01006
