# Supplementary material for: Biosynthesis of Antibiotic Leucinostatins in Bio-control Fungus Purpureocillium lilacinum and Their Inhibition on Phytophthora Revealed by Genome Mining
Source: PLoS Pathog. 2016 Jul 14;12(7):e1005685. doi: 10.1371/journal.ppat.1005685 (PMC4946873; doi:10.1371/journal.ppat.1005685)
Supplement: S5 Table — (XLSX) [file ppat.1005685.s019.xlsx]

## Sheet: Table S5A
Table S5 A Comparison of carbohydrate-binding modules.
	PLBJ	PLFJ	P170	HMI	BBA	CMI	MRO	TIN	OSI	TOP	TRE	FOX	AOL	MHA
CBM1	3	4	8	0	1	1	2	2	0	2	13	16	44	44
CBM2	1	0	0	0	0	0	0	0	0	0	1	5	3	1
CBM3	0	1	1	1	1	1	1	1	0	1	0	1	0	0
CBM6	1	1	1	2	1	1	1	0	0	1	1	1	4	4
CBM12	0	0	1	0	1	2	1	0	0	0	0	0	0	0
CBM13	10	12	10	7	6	5	7	5	4	6	3	11	8	14
CBM18	16	16	10	12	9	12	10	6	8	14	10	16	8	8
CBM19	0	0	0	0	0	0	0	0	0	0	0	0	1	1
CBM20	5	5	6	1	3	3	3	3	2	4	3	5	2	1
CBM21	1	1	1	2	1	1	1	1	1	1	1	5	3	3
CBM23	1	1	1	0	0	0	0	0	0	0	0	0	0	0
CBM24	1	1	4	0	0	0	1	1	0	1	2	1	1	0
CBM32	5	5	7	2	5	5	5	4	2	3	1	5	0	0
CBM35	1	1	2	0	0	0	0	0	0	0	0	3	1	1
CBM38	0	0	0	0	0	0	0	0	0	0	0	4	0	0
CBM42	2	2	3	0	1	1	1	0	0	0	2	1	1	1
CBM43	1	1	3	2	3	2	2	2	2	2	2	1	1	1
CBM48	2	2	3	3	3	3	2	3	2	4	3	3	2	2
CBM50	9	11	4	5	7	10	7	8	4	10	8	7	3	2
CBM57	0	0	0	0	0	0	0	0	0	0	0	3	0	0
CBM63	0	0	0	0	0	0	0	0	0	0	0	2	0	0
CBM66	0	0	0	0	1	1	1	0	0	0	1	0	0	0
Total	59	64	65	37	43	48	45	36	25	49	51	90	82	83
PLBJ, Purpureocillium lilacinum strain PLBJ-1; PLFJ, Purpureocillium lilacinum strain PLFJ-1; P170, Pochonia chlamydosporia strain 170; HMI, Hirsutella minnesotensis; BBA, Beauveria bassiana; CMI, Cordyceps militaris; MRO, Metarhizium robertsii; TIN, Tolypocladium inflatum; OSI, Ophiocordyceps sinensis; TOP, Tolypocladium ophioglossoides; TRE, Trichoderma reesei; FOX, Fusarium oxysporum (fol); AO…

## Sheet: Table S5B
Table S5B Carbohydrate-binding modules detected in PLBJ-1.
Family	Number	Members
CBM1	3	VFPBJ_05239	VFPBJ_02247	VFPBJ_11348
CBM3	1	VFPBJ_09144
CBM6	1	VFPBJ_10960
CBM13	10	VFPBJ_11002	VFPBJ_03671	VFPBJ_05208	VFPBJ_06183	VFPBJ_05170	VFPBJ_06203	VFPBJ_03138	VFPBJ_02280	VFPBJ_01497	VFPBJ_08723
CBM18	16	VFPBJ_05134	VFPBJ_07717	VFPBJ_08269	VFPBJ_01918	VFPBJ_00103	VFPBJ_02550	VFPBJ_01535	VFPBJ_01700	VFPBJ_01228	VFPBJ_07077	VFPBJ_01125	VFPBJ_08228	VFPBJ_01685	VFPBJ_02952	VFPBJ_05127	VFPBJ_03927
CBM20	5	VFPBJ_06514	VFPBJ_02507	VFPBJ_05671	VFPBJ_08230	VFPBJ_06639
CBM21	1	VFPBJ_00040
CBM23	1	VFPBJ_02143
CBM24	1	VFPBJ_09502
CBM32	5	VFPBJ_06624	VFPBJ_09642	VFPBJ_10674	VFPBJ_10725	VFPBJ_00003
CBM35	1	VFPBJ_06670
CBM42	2	VFPBJ_08949	VFPBJ_09480
CBM43	1	VFPBJ_01830
CBM48	2	VFPBJ_08063	VFPBJ_02733
CBM50	9	VFPBJ_03926	VFPBJ_02551	VFPBJ_03780	VFPBJ_02550	VFPBJ_08228	VFPBJ_01685	VFPBJ_10296	VFPBJ_05127	VFPBJ_03924

## Sheet: Table S5C
Table S5C Carbohydrate-binding modules detected in PLFJ-1.
Family	Number	Members
CBM3	1	VFPFJ_09254
CBM6	1	VFPFJ_06234
CBM13	12	VFPFJ_06190	VFPFJ_05319	VFPFJ_09931	VFPFJ_07481	VFPFJ_10740	VFPFJ_05861	VFPFJ_10970	VFPFJ_04453	VFPFJ_07442	VFPFJ_10622	VFPFJ_01526	VFPFJ_10407
CBM18	16	VFPFJ_07585	VFPFJ_05134	VFPFJ_00129	VFPFJ_08129	VFPFJ_04722	VFPFJ_11608	VFPFJ_02454	VFPFJ_07519	VFPFJ_06341	VFPFJ_02881	VFPFJ_01566	VFPFJ_11335	VFPFJ_01252	VFPFJ_01152	VFPFJ_07624	VFPFJ_01715
CBM20	5	VFPFJ_03036	VFPFJ_06978	VFPFJ_02907	VFPFJ_04679	VFPFJ_07622
CBM21	1	VFPFJ_00068
CBM23	1	VFPFJ_04315
CBM24	1	VFPFJ_09612
CBM32	5	VFPFJ_00031	VFPFJ_09753	VFPFJ_10506	VFPFJ_10555	VFPFJ_02923
CBM35	1	VFPFJ_02872
CBM42	2	VFPFJ_09590	VFPFJ_10166
CBM43	1	VFPFJ_10347
CBM48	2	VFPFJ_07794	VFPFJ_04909
CBM50	11	VFPFJ_04723	VFPFJ_11621	VFPFJ_04722	VFPFJ_01730	VFPFJ_02881	VFPFJ_11337	VFPFJ_11615	VFPFJ_11553	VFPFJ_07624	VFPFJ_01715	VFPFJ_11616
