# Supplementary material for: Biosynthesis of Antibiotic Leucinostatins in Bio-control Fungus Purpureocillium lilacinum and Their Inhibition on Phytophthora Revealed by Genome Mining
Source: PLoS Pathog. 2016 Jul 14;12(7):e1005685. doi: 10.1371/journal.ppat.1005685 (PMC4946873; doi:10.1371/journal.ppat.1005685)
Supplement: S6 Table — (XLSX) [file ppat.1005685.s020.xlsx]

## Sheet: Table S6A
Table S6A Comparison of carbohydrate esterases.
	PLBJ	PLFJ	P170	HMI	BBA	CMI	MRO	TIN	OSI	TOP	TRE	FOX	AOL	MHA
CE1	1	1	2	1	1	1	0	1	0	1	2	10	8	6
CE2	0	0	0	0	0	0	0	0	0	0	0	1	0	1
CE3	2	2	2	1	0	0	1	1	0	1	1	3	0	0
CE4	7	7	3	5	3	3	3	1	4	3	3	8	0	2
CE5	4	5	4	1	2	2	2	2	1	2	4	7	2	2
CE8	0	0	0	0	0	0	0	0	0	0	0	4	6	8
CE9	1	1	1	1	2	1	1	1	1	1	2	1	1	1
CE10	14	13	18	8	14	14	10	6	2	6	5	14	8	7
CE11	3	3	3	4	3	3	4	1	3	3	3	4	3	4
CE12	0	0	0	0	0	0	0	0	0	0	0	3	2	2
CE15	0	0	0	0	0	0	0	0	0	0	1	0	1	1
CE16	1	0	1	1	1	1	1	1	0	1	2	3	6	6
Total	33	32	34	22	26	25	22	14	11	18	23	58	37	40
PLBJ, Purpureocillium lilacinum strain PLBJ-1; PLFJ, Purpureocillium lilacinum strain PLFJ-1; P170, Pochonia chlamydosporia strain 170; HMI, Hirsutella minnesotensis; BBA, Beauveria bassiana; CMI, Cordyceps militaris; MRO, Metarhizium robertsii; TIN, Tolypocladium inflatum; OSI, Ophiocordyceps sinensis; TOP, Tolypocladium ophioglossoides; TRE, Trichoderma reesei; FOX, Fusarium oxysporum (fol); AO…

## Sheet: Table S6B
Table S6B Carbohydrate esterases detected in PLBJ-1.
Family	Number	Members
CE1	1	VFPBJ_02628
CE3	2	VFPBJ_04512	VFPBJ_07509
CE4	7	VFPBJ_05134	VFPBJ_02939	VFPBJ_00103	VFPBJ_01535	VFPBJ_01125	VFPBJ_02952	VFPBJ_09057
CE5	4	VFPBJ_10896	VFPBJ_06338	VFPBJ_05098	VFPBJ_01630
CE9	1	VFPBJ_06779
CE10	14	VFPBJ_01346	VFPBJ_04915	VFPBJ_10851	VFPBJ_06749	VFPBJ_08979	VFPBJ_08697	VFPBJ_01381	VFPBJ_05201	VFPBJ_04906	VFPBJ_01471	VFPBJ_02597	VFPBJ_08658	VFPBJ_00013	VFPBJ_02808
CE11	3	VFPBJ_03170	VFPBJ_00475	VFPBJ_07548
CE16	1	VFPBJ_07308

## Sheet: Table S6C
Table S6C Carbohydrate esterases detected in PLFJ-1.
Family	Number	Members
CE1	1	VFPFJ_04798
CE3	2	VFPFJ_08345	VFPFJ_03720
CE4	7	VFPFJ_05134	VFPFJ_00129	VFPFJ_07519	VFPFJ_05120	VFPFJ_01566	VFPFJ_11050	VFPFJ_01152
CE5	5	VFPFJ_11216	VFPFJ_01660	VFPFJ_07534	VFPFJ_04300	VFPFJ_03107
CE9	1	VFPFJ_02760
CE10	13	VFPFJ_02791	VFPFJ_04986	VFPFJ_10195	VFPFJ_04101	VFPFJ_01500	VFPFJ_09871	VFPFJ_00041	VFPFJ_04110	VFPFJ_01366	VFPFJ_04766	VFPFJ_07450	VFPFJ_01402	VFPFJ_03061
CE11	3	VFPFJ_05350	VFPFJ_08304	VFPFJ_00506
