# Supplementary material for: Biosynthesis of Antibiotic Leucinostatins in Bio-control Fungus Purpureocillium lilacinum and Their Inhibition on Phytophthora Revealed by Genome Mining
Source: PLoS Pathog. 2016 Jul 14;12(7):e1005685. doi: 10.1371/journal.ppat.1005685 (PMC4946873; doi:10.1371/journal.ppat.1005685)
Supplement: S7 Table — (XLSX) [file ppat.1005685.s021.xlsx]

## Sheet: Table S7A
Table S7 Comparison of glycosyltransferases.
	PLBJ	PLFJ	P170	HMI	BBA	CMI	MRO	TIN	OSI	TOP	TRE	FOX	AOL	MHA
GT1	12	12	11	10	11	10	12	11	3	6	7	22	5	5
GT2	22	25	25	45	24	23	29	27	15	26	24	21	15	15
GT3	1	1	1	1	1	1	1	1	1	1	1	1	1	1
GT4	7	7	7	6	6	5	8	4	4	5	5	9	6	6
GT5	0	0	0	1	0	0	0	0	0	0	0	0	0	0
GT8	2	2	4	2	2	1	2	2	1	2	3	12	3	3
GT15	4	4	4	5	4	4	4	4	5	3	4	4	7	6
GT17	2	2	1	1	5	4	2	1	0	2	1	1	2	2
GT20	4	5	5	7	4	4	4	3	3	3	4	3	3	3
GT21	1	1	1	1	1	1	1	1	0	1	1	1	1	1
GT22	7	7	7	5	4	4	5	6	2	7	5	8	5	5
GT24	1	1	1	1	1	1	1	1	1	1	1	1	1	1
GT25	1	1	2	6	5	1	7	6	4	3	2	0	2	2
GT28	0	0	0	0	0	0	0	0	0	0	0	0	1	0
GT30	1	1	2	1	2	1	1	1	1	1	1	3	1	1
GT31	5	5	11	6	7	7	11	6	5	6	9	7	2	2
GT32	7	11	11	4	4	4	7	7	2	7	8	4	3	3
GT33	1	1	1	1	1	1	1	1	1	1	1	1	1	1
GT34	5	5	5	8	7	4	6	6	5	4	3	7	5	5
GT35	1	1	1	1	1	1	1	1	0	0	1	2	1	1
GT39	3	3	3	3	3	3	3	3	3	3	3	3	3	3
GT41	1	1	1	1	1	1	1	1	1	1	1	1	1	1
GT47	1	1	1	1	2	2	0	1	1	1	1	1	1	1
GT48	2	2	2	1	1	1	1	1	1	1	1	1	1	1
GT50	1	1	1	1	1	1	1	1	1	1	1	1	1	1
GT57	2	3	2	3	3	3	3	3	3	3	3	3	3	3
GT58	1	1	1	1	1	1	1	1	1	1	1	1	0	1
GT59	1	1	1	1	1	1	1	1	1	1	1	1	0	0
GT61	3	3	0	2	0	1	2	1	1	1	0	0	1	1
GT62	3	3	3	3	3	3	3	3	2	3	4	3	3	3
GT66	0	0	1	1	1	1	1	1	1	1	1	1	1	1
GT69	1	1	3	3	3	3	2	2	2	2	3	4	1	3
GT71	2	2	0	0	1	1	0	0	2	0	1	3	1	2
GT76	1	1	1	1	1	1	1	1	1	1	1	1	1	0
GT90	9	9	10	8	6	7	6	6	6	7	7	6	4	2
TOTAL	115	124	130	142	118	107	129	115	80	106	110	137	87	86
PLBJ, Purpureocillium lilacinum strain PLBJ-1; PLFJ, Purpureocillium lilacinum strain PLFJ-1; P170, Pochonia chlamydosporia strain 170; HMI, Hirsutella minnesotensis; BBA, Beauveria bassiana; CMI, Cordyceps militaris; MRO, Metarhizium robertsii; TIN, Tolypocladium inflatum; OSI, Ophiocordyceps sinensis; TOP, Tolypocladium ophioglossoides; TRE, Trichoderma reesei; FOX, Fusarium oxysporum (fol); AO…

## Sheet: Table S7B
Table S7B Glycosyltransferases detected in PLBJ-1.
Family	Number	Members
GT1	12	VFPBJ_08379	VFPBJ_01233	VFPBJ_01573	VFPBJ_02487	VFPBJ_01978	VFPBJ_06964	VFPBJ_00607	VFPBJ_04024	VFPBJ_09658	VFPBJ_10547	VFPBJ_08930	VFPBJ_05476
GT2	22	VFPBJ_02268	VFPBJ_01364	VFPBJ_01910	VFPBJ_10785	VFPBJ_00619	VFPBJ_08595	VFPBJ_10796	VFPBJ_09342	VFPBJ_09314	VFPBJ_09755	VFPBJ_05582	VFPBJ_05021	VFPBJ_06473	VFPBJ_04113	VFPBJ_00212	VFPBJ_00636	VFPBJ_10843	VFPBJ_10245	VFPBJ_00635	VFPBJ_03442	VFPBJ_09941	VFPBJ_08153
GT3	1	VFPBJ_07891
GT4	7	VFPBJ_05488	VFPBJ_02072	VFPBJ_05922	VFPBJ_09626	VFPBJ_05786	VFPBJ_10154	VFPBJ_05247
GT8	2	VFPBJ_02365	VFPBJ_00543
GT15	4	VFPBJ_07071	VFPBJ_02112	VFPBJ_05044	VFPBJ_08046
GT17	2	VFPBJ_01385	VFPBJ_02099
GT20	4	VFPBJ_07417	VFPBJ_01791	VFPBJ_09841	VFPBJ_02174
GT21	1	VFPBJ_07573
GT22	7	VFPBJ_09740	VFPBJ_02152	VFPBJ_04163	VFPBJ_01970	VFPBJ_00086	VFPBJ_03268	VFPBJ_01271
GT24	1	VFPBJ_07192
GT25	1	VFPBJ_01177
GT30	1	VFPBJ_04326
GT31	5	VFPBJ_07603	VFPBJ_03014	VFPBJ_00413	VFPBJ_02097	VFPBJ_05868
GT32	7	VFPBJ_01473	VFPBJ_05232	VFPBJ_03842	VFPBJ_09693	VFPBJ_01011	VFPBJ_11414	VFPBJ_00248
GT33	1	VFPBJ_00797
GT34	5	VFPBJ_07473	VFPBJ_08050	VFPBJ_10061	VFPBJ_03224	VFPBJ_04602
GT35	1	VFPBJ_00789
GT39	3	VFPBJ_05428	VFPBJ_04508	VFPBJ_06321
GT41	1	VFPBJ_00575
GT47	1	VFPBJ_02505
GT48	2	VFPBJ_02087	VFPBJ_07198
GT50	1	VFPBJ_08812
GT57	2	VFPBJ_01356	VFPBJ_02650
GT58	1	VFPBJ_02120
GT59	1	VFPBJ_02104
GT61	3	VFPBJ_03923	VFPBJ_11295	VFPBJ_08786
GT62	3	VFPBJ_10283	VFPBJ_03183	VFPBJ_09903
GT69	1	VFPBJ_04509
GT71	2	VFPBJ_09097	VFPBJ_02441
GT76	1	VFPBJ_04922

## Sheet: Table S7C
Table S7C Glycosyltransferases detected in PLFJ-1.
Family	Number	Members
GT1	12	VFPFJ_04660	VFPFJ_03233	VFPFJ_02001	VFPFJ_01605	VFPFJ_00638	VFPFJ_07175	VFPFJ_08972	VFPFJ_06405	VFPFJ_10144	VFPFJ_02577	VFPFJ_01257	VFPFJ_09766
GT2	25	VFPFJ_09451	VFPFJ_08866	VFPFJ_00666	VFPFJ_00650	VFPFJ_10484	VFPFJ_07707	VFPFJ_04443	VFPFJ_08553	VFPFJ_11097	VFPFJ_06333	VFPFJ_09807	VFPFJ_09423	VFPFJ_04930	VFPFJ_10289	VFPFJ_07063	VFPFJ_00667	VFPFJ_09663	VFPFJ_00238	VFPFJ_04219	VFPFJ_01384	VFPFJ_08369	VFPFJ_04271	VFPFJ_03324	VFPFJ_11108	VFPFJ_11160
GT3	1	VFPFJ_07956
GT4	7	VFPFJ_06860	VFPFJ_07162	VFPFJ_08775	VFPFJ_07403	VFPFJ_09736	VFPFJ_06722	VFPFJ_06499
GT8	2	VFPFJ_04536	VFPFJ_00575
GT15	4	VFPFJ_02462	VFPFJ_07811	VFPFJ_06539	VFPFJ_04243
GT17	2	VFPFJ_01406	VFPFJ_06526
GT20	5	VFPFJ_04347	VFPFJ_11579	VFPFJ_08458	VFPFJ_02111	VFPFJ_10306
GT21	1	VFPFJ_08278
GT22	7	VFPFJ_04324	VFPFJ_01293	VFPFJ_06396	VFPFJ_08351	VFPFJ_03373	VFPFJ_05444	VFPFJ_00111
GT24	1	VFPFJ_02335
GT25	1	VFPFJ_01199
GT30	1	VFPFJ_03530
GT31	5	VFPFJ_00441	VFPFJ_06778	VFPFJ_05198	VFPFJ_08248	VFPFJ_06524
GT32	11	VFPFJ_11649	VFPFJ_11698	VFPFJ_10895	VFPFJ_10969	VFPFJ_01501	VFPFJ_09745	VFPFJ_06028	VFPFJ_07418	VFPFJ_09746	VFPFJ_00279	VFPFJ_01043
GT33	1	VFPFJ_00832
GT34	5	VFPFJ_07807	VFPFJ_11296	VFPFJ_05400	VFPFJ_03810	VFPFJ_08679
GT35	1	VFPFJ_00824
GT39	3	VFPFJ_07223	VFPFJ_03716	VFPFJ_11200
GT41	1	VFPFJ_00606
GT47	1	VFPFJ_04677
GT48	2	VFPFJ_02329	VFPFJ_06514
GT50	1	VFPFJ_10023
GT57	3	VFPFJ_01376	VFPFJ_04821	VFPFJ_04823
GT58	1	VFPFJ_06547
GT59	1	VFPFJ_06531
GT61	3	VFPFJ_11338	VFPFJ_09996	VFPFJ_11449
GT62	3	VFPFJ_05363	VFPFJ_08905	VFPFJ_08516
GT69	1	VFPFJ_03717
GT71	2	VFPFJ_04614	VFPFJ_09206
GT76	1	VFPFJ_04115
GT90	9	VFPFJ_04301	VFPFJ_09234	VFPFJ_09503	VFPFJ_06152	VFPFJ_01836	VFPFJ_10897	VFPFJ_09906	VFPFJ_08950	VFPFJ_05586
